# Supplementary material for: Transcriptome Analysis of Duck and Chicken Brains Infected with Aquatic Bird Bornavirus-1 (ABBV-1)
Source: Viruses. 2022 Oct 8;14(10):2211. doi: 10.3390/v14102211 (PMC9611670; doi:10.3390/v14102211)
Supplement: Supplementary file 1 [file viruses-14-02211-s001.zip]

Archive with 1 entries (1 files):
- viruses-1939363-supplementary.pdf
